# Supplementary material for: E2F3 accelerates the stemness of colon cancer cells by activating the STAT3 pathway
Source: Front Oncol. 2023 Jun 29;13:1203712. doi: 10.3389/fonc.2023.1203712 (PMC10346838; doi:10.3389/fonc.2023.1203712)
Supplement: Supplementary file 1 [file DataSheet_1.zip]

Archive with 3 entries (2 files):
- Raw Data/Raw data.xlsx
- Raw Data/WB.zip
- Raw Data/
