# Supplementary material for: E2F3 accelerates the stemness of colon cancer cells by activating the STAT3 pathway
Source: Front Oncol. 2023 Jun 29;13:1203712. doi: 10.3389/fonc.2023.1203712 (PMC10346838; doi:10.3389/fonc.2023.1203712)
Supplement: Supplementary file 1 [file DataSheet_1.zip › Raw Data/Raw data.xlsx]

## Sheet: Fig 1A
HCT116	spheroid
7	27
5	25
4	23

## Sheet: Fig 1B
HCT116	spheroid
79.488	220.32
96.8	192.821
77.5	216.302
							V=1/2*L*H
HCT116	L	H
	6.9	4.8		79.488
	6.4	5.5		96.8
	6.2	5		77.5
spheroid	L	H
	8.5	7.2		220.32
	8.1	6.9		192.821
	7.9	7.4		216.302

## Sheet: Fig 1C
HCT116	spheroid
0.38258	0.92197	E2F3			0.38258	0.92197	0.38258	0.455971	0.385743
0.455971	0.853289				0.455971	0.853289	0.92197	0.853289	0.831027
0.385743	0.831027				0.385743	0.831027
HCT116	spheroid		HCT116	spheroid		HCT116	spheroid
20069.4	51804.6	E2F3	15398.6	29137.6	E2F3	11399.6	23979.7	E2F3
52458.1	56189	actin	33771	34147.4	actin	29552.3	28855.5	actin
0.38258	0.92197		0.455971	0.853289		0.385743	0.831027

## Sheet: Fig 2A
NC	E2F3	sh-NC	sh-E2F3
0.427311	0.903116	0.262964	0.0954835	E2F3
0.337245	0.816681	0.373556	0.137516
0.365088	0.839823	0.349363	0.15616
NC	E2F3	sh-NC	sh-E2F3
35937.1	75015.3	23905	8117.79	E2F3
84100.7	83062.8	90906.1	85017.8	actin
0.427311	0.903116	0.262964	0.0954835
NC	E2F3	sh-NC	sh-E2F3
10049.1	24170.8	12449.9	4526.28	E2F3
29797.8	29596.3	33328.1	32914.5	actin
0.337245	0.816681	0.373556	0.137516
NC	E2F3	sh-NC	sh-E2F3
7456.06	17141	7305.65	3077.58	E2F3
20422.6	20410.2	20911.3	19707.9	actin
0.365088	0.839823	0.349363	0.15616

## Sheet: Fig 2B
NC	E2F3	sh-NC	sh-E2F3
13	27	11	2
12	23	12	1
10	24	10	0

## Sheet: Fig 2C
NC	E2F3	sh-NC	sh-E2F3
60.984	196.52	64.8	22.3245
64.538	167.936	80.4335	31.752		mm3
76.7295	210.7	58.19	20.25
					V=L*H*H/2
		m
NC	L	H
	6.3	4.4
	6.1	4.6
	5.9	5.1
E2F3	L	H
	8.5	6.8
	8.2	6.4
	8.6	7
sh-NC	L
	6.4	4.5
	6.7	4.9
	5.5	4.6
sh-E2F3	L	H
	4.1	3.3
	4.9	3.6
	4.5	3

## Sheet: Fig 2E
NC	E2F3	sh-NC	sh-E2F3
0.405303	0.815536	0.409587	0.0533543	A2B5
0.435353	0.747388	0.43482	0.141082
0.327331	0.723434	0.351278	0.0978478
NC	E2F3	sh-NC	sh-E2F3
0.353493	0.835711	0.440627	0.0596322	CD133
0.472936	0.759578	0.385892	0.122476			0.405303	0.435353	0.327331	0.815536	0.747388	0.723434	0.409587	0.43482	0.351278	0.0533543	0.141082	0.0978478
0.452688	0.744061	0.462958	0.100044			0.353493	0.472936	0.452688	0.835711	0.759578	0.744061	0.440627	0.385892	0.462958	0.0596322	0.122476	0.100044
						0.408063	0.490092	0.468291	0.919611	0.867538	0.843239	0.448756	0.51975	0.469354	0.131658	0.193679	0.1436
						0.3953	0.325656	0.315689	0.906126	0.851562	0.834727	0.292299	0.327436	0.35328	0.0316224	0.0972285	0.0870864
NC	E2F3	sh-NC	sh-E2F3
0.408063	0.919611	0.448756	0.131658	Nestin
0.490092	0.867538	0.51975	0.193679
0.468291	0.843239	0.469354	0.1436
NC	E2F3	sh-NC	sh-E2F3
0.3953	0.906126	0.292299	0.0316224	Sox2
0.325656	0.851562	0.327436	0.0972285
0.315689	0.834727	0.35328	0.0870864
NC	E2F3	sh-NC	sh-E2F3			NC	E2F3	sh-NC	sh-E2F3			NC	E2F3	sh-NC	sh-E2F3			NC	E2F3	sh-NC	sh-E2F3
7735.41	14543.8	7206.55	917.875	A2B5		6746.57	14903.6	7752.7	1025.88	CD133		7788.07	16399.8	7895.71	2264.97	Nestin		7544.48	16159.3	5142.91	544.013	Sox2
19085.5	17833.4	17594.7	17203.4	β-actin		19085.5	17833.4	17594.7	17203.4	β-actin		19085.5	17833.4	17594.7	17203.4	β-actin		19085.5	17833.4	17594.7	17203.4	β-actin
0.405303	0.815536	0.409587	0.0533543			0.353493	0.835711	0.440627	0.0596322			0.408063	0.919611	0.448756	0.131658			0.3953	0.906126	0.292299	0.0316224
NC	E2F3	sh-NC	sh-E2F3			NC	E2F3	sh-NC	sh-E2F3			NC	E2F3	sh-NC	sh-E2F3			NC	E2F3	sh-NC	sh-E2F3
11030.4	18064.8	11050.8	3064.52	A2B5		11982.7	18359.4	9807.26	2660.37	CD133		12417.3	20968.9	13209.2	4207.02	Nestin		8251.06	20582.7	8321.64	2111.96	Sox2
25336.8	24170.6	25414.5	21721.6	β-actin		25336.8	24170.6	25414.5	21721.6	β-actin		25336.8	24170.6	25414.5	21721.6	β-actin		25336.8	24170.6	25414.5	21721.6	β-actin
0.435353	0.747388	0.43482	0.141082			0.472936	0.759578	0.385892	0.122476			0.490092	0.867538	0.519749	0.193679			0.325656	0.851561	0.327436	0.0972285
NC	E2F3	sh-NC	sh-E2F3			NC	E2F3	sh-NC	sh-E2F3			NC	E2F3	sh-NC	sh-E2F3			NC	E2F3	sh-NC	sh-E2F3
8332.3	19680.3	9369.1	2400.42	A2B5		11523.3	20241.5	12347.8	2454.29	CD133		11920.5	22939.5	12518.3	3522.81	Nestin		8035.96	22707.9	9422.5	2136.42	Sox2
25455.3	27204	26671.4	24532.2	β-actin		25455.3	27204	26671.4	24532.2	β-actin		25455.3	27204	26671.4	24532.2	β-actin		25455.3	27204	26671.4	24532.2	β-actin
0.327331	0.723434	0.351278	0.0978478			0.452688	0.744061	0.462958	0.100044			0.468291	0.843239	0.469354	0.1436			0.315689	0.834727	0.35328	0.0870864

## Sheet: Fig 3A
NC	E2F3	sh-NC	sh-E2F3
110	198	97	45
102	205	92	41
97	191	104	53

## Sheet: Fig 3B
NC	E2F3	sh-NC	sh-E2F3
83	189	84	31
78	181	81	26
89	195	92	38

## Sheet: Fig 3C
NC	E2F3	sh-NC	sh-E2F3
2.11	4.66	1.95	1.02
2.23	4.81	1.88	0.87
2.04	4.49	2.05	1.13

[truncated: 4 more sheets: Fig 4A, Fig 4B, Fig 4C, 补图]
